# Supplementary material for: GLI Transcriptional Targets S100A7 and KRT16 Show Upregulated Expression Patterns in Epidermis Overlying the Tumor Mass in Melanoma Samples
Source: Int J Mol Sci. 2024 May 31;25(11):6084. doi: 10.3390/ijms25116084 (PMC11172526; doi:10.3390/ijms25116084)
Supplement: Supplementary file 1 [file ijms-25-06084-s001.zip]

Archive with 2 entries (2 files):
- Supplementary figures.pdf
- Supplementary Table 1 revised.xlsx
