# Supplementary material for: GLI Transcriptional Targets S100A7 and KRT16 Show Upregulated Expression Patterns in Epidermis Overlying the Tumor Mass in Melanoma Samples
Source: Int J Mol Sci. 2024 May 31;25(11):6084. doi: 10.3390/ijms25116084 (PMC11172526; doi:10.3390/ijms25116084)
Supplement: Supplementary file 1 [file ijms-25-06084-s001.zip › Supplementary Table 1 revised.xlsx]

## Sheet: figure 2 data
Table S1: Summary of data presented in Figures 2, 3, 6, 7 and 8 presented in table form as total numbers of samples per group
		STAGE					total
	CLARK	TIS	T1	T2	T3	T4
	1	39	2	0	0	0	41 (21.7%)
	2	0	27	0	0	0	27 (14.3%)
	3	0	9	25	7	3	44 (23.3%)
	4	0	1	12	28	31	72 (38.1%)
	5	0	0	0	1	4	5 (2.6%)
	total	39	39	37	36	38	189
		(20.6%)	(20.6%)	(19.6%)	(19%)	(20.1%)
		STAGE					total
	BRESLOW	TIS	T1	T2	T3	T4
	0	39	1	0	0	0	40 (21.2%)
	1	0	34	0	0	0	34 (18.0%)
	2	0	4	27	0	0	31 (16.4%)
	3	0	0	10	33	1	44 (23.3%)
	4	0	0	0	3	36	39 (20.6%)
	5	0	0	0	0	1	1 (0.5%)
	total	39	39	37	36	38	189
		(20.6%)	(20.6%)	(19.6%)	(19%)	(20.1%)
		NEVUS		total
	STAGE	NO	YES
	TIS	28	11	39 (20.5%)
	T1	31	8	39 (20.5%)
	T2	31	6	37 (19.5%)
	T3	32	4	36 (18.9%)
	T4	37	2	39 (20.5%)
	total	159	31	190
		(83.7%)	(16.3%)
		STAGE					total
	ULCERATION	TIS	T1	T2	T3	T4
	NO	39	38	32	17	8	134 (70.5%)
	YES	0	1	5	19	31	56 (29.5%)
	total	39	39	37	36	39	190
		(20.5%)	(20.5%)	(19.5%)	(18.9%)	(20.5%)
		STAGE					total
	REGRESSION	TIS	T1	T2	T3	T4
	NO	36	33	30	34	37	170 (89.5%)
	YES	3	6	7	2	2	20 (10.5%)
	total	39	39	37	36	39	190
		(20.5%)	(20.5%)	(19.5%)	(18.9%)	(20.5%)

## Sheet: figure 3 data
GLI1		TIS			T1			T2			T3			T4
		TUMOR	EPITHELIUM BORDER	EPITHELIUM CENTRAL	TUMOR	EPITHELIUM BORDER	EPITHELIUM CENTRAL	TUMOR	EPITHELIUM BORDER	EPITHELIUM CENTRAL	TUMOR	EPITHELIUM BORDER	EPITHELIUM CENTRAL	TUMOR	EPITHELIUM BORDER	EPITHELIUM CENTRAL
	NO EXP	29	19	18	16	7	7	31	28	29	27	22	15	13	6	5
	WEAK	3	6	11	13	8	10	6	5	6	9	11	19	15	10	11
	STRONG	7	14	10	10	24	22	0	4	2	0	3	2	11	22	21
GLI3		TIS			T1			T2			T3			T4
		TUMOR	EPITHELIUM BORDER	EPITHELIUM CENTRAL	TUMOR	EPITHELIUM BORDER	EPITHELIUM CENTRAL	TUMOR	EPITHELIUM BORDER	EPITHELIUM CENTRAL	TUMOR	EPITHELIUM BORDER	EPITHELIUM CENTRAL	TUMOR	EPITHELIUM BORDER	EPITHELIUM CENTRAL
	NO EXP	31	22	21	26	11	11	34	34	34	29	32	32	29	12	12
	WEAK	4	5	5	11	11	11	3	3	2	6	3	4	8	12	17
	STRONG	4	12	13	2	17	17	0	0	1	1	1	0	2	15	9
S100A7		TIS			T1			T2			T3			T4
		TUMOR	EPITHELIUM BORDER	EPITHELIUM CENTRAL	TUMOR	EPITHELIUM BORDER	EPITHELIUM CENTRAL	TUMOR	EPITHELIUM BORDER	EPITHELIUM CENTRAL	TUMOR	EPITHELIUM BORDER	EPITHELIUM CENTRAL	TUMOR	EPITHELIUM BORDER	EPITHELIUM CENTRAL
	NO EXP	39	27	15	38	12	7	37	25	15	34	8	6	32	2	1
	WEAK	0	7	14	0	11	15	0	11	17	2	21	18	6	7	11
	STRONG	0	5	10	1	15	17	0	1	5	0	7	12	0	28	25
KRT16		TIS			T1			T2			T3			T4
		TUMOR	EPITHELIUM BORDER	EPITHELIUM CENTRAL	TUMOR	EPITHELIUM BORDER	EPITHELIUM CENTRAL	TUMOR	EPITHELIUM BORDER	EPITHELIUM CENTRAL	TUMOR	EPITHELIUM BORDER	EPITHELIUM CENTRAL	TUMOR	EPITHELIUM BORDER	EPITHELIUM CENTRAL
	NO EXP	38	21	18	34	8	8	28	29	27	29	28	25	30	12	14
	WEAK	1	6	10	5	11	15	8	6	9	7	7	11	9	14	15
	STRONG	0	12	10	0	20	15	0	1	0	0	1	0	0	11	6

## Sheet: figure 6 data
	GLI1_BORDER			total			GLI1_BORDER			total			GLI1_TUMOR			total
GLI1_TUMOR	0	WEAK	STRONG			GLI1_CENTRAL	0	WEAK	STRONG			GLI1_CENTRAL	0	WEAK	STRONG
0	77	23	15	115 (60.8%)		0	63	6	5	74 (39.2%)		0	65	9	0	74 (38.9%)
WEAK	5	14	27	46 (24.3%)		WEAK	16	29	13	58 (30.7%)		WEAK	37	17	5	59 (31.1%)
STRONG	0	3	25	28 (14.8%)		STRONG	3	5	49	57 (30.2%)		STRONG	14	20	23	57 (30.0%)
total	82	40	67	189		total	82	40	67	189		total	116	46	28	190
	(43.4%)	(21.2%)	(35.4%)				(43.4%)	(21.2%)	(35.4%)				(61.1%)	(24.2%)	(14.7%)
	GLI3_BORDER			total			GLI3_BORDER			total			GLI3_TUMOR			total
GLI3_TUMOR	0	WEAK	STRONG			GLI3_CENTRAL	0	WEAK	STRONG			GLI3_CENTRAL	0	WEAK	STRONG
0	99	31	19	149 (78.4%)		0	104	3	3	110 (58.2%)		0	97	12	1	110 (58.2%)
WEAK	12	3	17	32 (16.8%)		WEAK	5	26	8	39 (20.6%)		WEAK	31	8	0	39 (20.6%)
STRONG	0	0	9	9 (4.7%)		STRONG	2	4	34	40 (21.2%)		STRONG	20	12	8	40 (21.2%)
total	111	34	45	190		total	111	33	45	189		total	148	32	9	189
	(58.4%)	(17.9%)	(23.7%)				(58.7%)	(17.5%)	(23.8%)				(78.3%)	(16.9%)	(4.8%)
	KRT16_BORDER			total			KRT16_BORDER			total			KRT16_TUMOR		total
KRT16_TUMOR	0	WEAK	STRONG			KRT16_CENTRAL	0	WEAK	STRONG			KRT16_CENTRAL	0	WEAK
0	88	35	35	158 (84.5%)		0	77	11	3	91 (50.0%)		0	79	13	92 (50.3%)
WEAK	10	9	10	29 (15.5%)		WEAK	21	28	11	60 (33.0%)		WEAK	51	9	60 (32.8%)
total	98	44	45	187		STRONG	0	4	27	31 (17.0%)		STRONG	23	8	31 (16.9%)
	(52.4%)	(23.5%)	(24.1%)			total	98	43	41	182		total	153	30	183
							(53.8%)	(23.6%)	(22.5%)				(83.6%)	(16.4%)
	S100A7_BORDER			total			S100A7_BORDER			total			S100A7_TUMOR			total
S100A7_TUMOR	0	WEAK	STRONG			S100A7_CENTRAL	0	WEAK	STRONG			S100A7_CENTRAL	0	WEAK	STRONG
0	74	55	49	178 (95.2%)		0	39	4	1	44 (23.7%)		0	44	0	0	44 (23.4%)
WEAK	0	1	7	8 (4.3%)		WEAK	25	42	7	74 (39.8%)		WEAK	73	1	1	75 (39.9%)
STRONG	0	1	0	1 (0.5%)		STRONG	10	11	47	68 (36.6%)		STRONG	62	7	0	69 (36.7%)
total	74	57	56	187		total	74	57	55	186		total	179	8	1	188
	(39.6%)	(30.5%)	(29.9%)				(39.8%)	(30.6%)	(29.6%)				(95.2%)	(4.3%)	(0.5%)

## Sheet: figure 7 data
	GLI1_BORDER			total				GLI3_BORDER			total				KRT16_BORDER			total				S100A7_BORDER			total
STAGE	0	WEAK	STRONG				STAGE	0	WEAK	STRONG				STAGE	0	WEAK	STRONG				STAGE	0	WEAK	STRONG
TIS	19	6	14	39 (20.6%)			TIS	22	5	12	39 (20.5%)			TIS	21	6	12	39 (20.9%)			TIS	27	7	5	39 (20.9%)
T1	7	8	24	39 (20.6%)			T1	11	11	17	39 (20.5%)			T1	8	11	20	39 (20.9%)			T1	12	11	15	38 (20.3%)
T2	28	5	4	37 (19.6%)			T2	34	3	0	37 (19.5%)			T2	29	6	1	36 (19.3%)			T2	25	11	1	37 (19.8%)
T3	22	11	3	36 (19.0%)			T3	32	3	1	36 (18.9%)			T3	28	7	1	36 (19.3%)			T3	8	21	7	36 (19.3%)
T4	6	10	22	38 (20.1%)			T4	12	12	15	39 (20.5%)			T4	12	14	11	37 (19.8%)			T4	2	7	28	37 (19.8%)
total	82	40	67	189			total	111	34	45	190			total	98	44	45	187			total	74	57	56	187
	(43.4%)	(21.2%)	(35.4%)					(58.4%)	(17.9%)	(23.7%)					(52.4%)	(23.5%)	(24.1%)					(39.6%)	(30.5%)	(29.9%)
	GLI1_CENTRAL			total				GLI3_CENTRAL			total				KRT16_CENTRAL			total				S100A7_CENTRAL			total
STAGE	0	WEAK	STRONG				STAGE	0	WEAK	STRONG				STAGE	0	WEAK	STRONG				STAGE	0	WEAK	STRONG
TIS	18	11	10	39 (20.5%)			TIS	21	5	13	39 (20.6%)			TIS	18	10	10	38 (20.8%)			TIS	15	14	10	39 (20.7%)
T1	7	10	22	39 (20.5%)			T1	11	11	17	39 (20.6%)			T1	8	15	15	38 (20.8%)			T1	7	15	17	39 (20.7%)
T2	29	6	2	37 (19.5%)			T2	34	2	1	37 (19.6%)			T2	27	9	0	36 (19.7%)			T2	15	17	5	37 (19.7%)
T3	15	19	2	36 (18.9%)			T3	32	4	0	36 (19.0%)			T3	25	11	0	36 (19.7%)			T3	6	18	12	36 (19.1%)
T4	5	13	21	39 (20.5%)			T4	12	17	9	38 (20.1%)			T4	14	15	6	35 (19.1%)			T4	1	11	25	37 (19.7%)
total	74	59	57	190			total	110	39	40	189			total	92	60	31	183			total	44	75	69	188
	(38.9%)	(31.1%)	(30%)					(58.2%)	(20.6%)	(21.2%)					(50.3%)	(32.8%)	(16.9%)					(23.4%)	(39.9%)	(36.7%)
	GLI1_TUMOR			total				GLI3_TUMOR			total				KRT16_TUMOR		total					S100A7_TUMOR			total
STAGE	0	WEAK	STRONG				STAGE	0	WEAK	STRONG				STAGE	0	WEAK					STAGE	0	WEAK	STRONG
TIS	29	3	7	39 (20.5%)			TIS	31	4	4	39 (20.5%)			TIS	38	1	39 (20.6%)				TIS	39	0	0	39 (20.6%)
T1	16	13	10	39 (20.5%)			T1	26	11	2	39 (20.5%)			T1	34	5	39 (20.6%)				T1	38	0	1	39 (20.6%)
T2	31	6	0	37 (19.5%)			T2	34	3	0	37 (19.5%)			T2	28	8	36 (19.0%)				T2	37	0	0	37 (19.6%)
T3	27	9	0	36 (18.9%)			T3	29	6	1	36 (18.9%)			T3	29	7	36 (19.0%)				T3	34	2	0	36 (19.0%)
T4	13	15	11	39 (20.5%)			T4	29	8	2	39 (20.5%)			T4	30	9	39 (20.6%)				T4	32	6	0	38 (20.1%)
total	116	46	28	190			total	149	32	9	190			total	159	30	189				total	180	8	1	189
	(61.1%)	(24.2%)	(14.7%)					(78.4%)	(16.8%)	(4.7%)					(84.1%)	(15.9%)						(95.2%)	(4.2%)	(0.5%)

## Sheet: figure 8 data
		MONONUCLEARS				total			PIGMENTOPHAGES				total			TIL				total
	STAGE	0	1	2	3			STAGE	0	1	2	3			STAGE	0	1	2	3
	TIL	3	11	19	6	39 (20.5%)		TIL	5	29	4	1	39 (20.5%)		TIL	39	0	0	0	39 (20.5%)
	T1	6	5	21	7	39 (20.5%)		T1	10	24	4	1	39 (20.5%)		T1	7	11	14	7	39 (20.5%)
	T2	3	5	16	13	37 (19.5%)		T2	11	19	4	3	37 (19.5%)		T2	1	14	15	7	37 (19.5%)
	T3	4	10	18	4	36 (18.9%)		T3	17	16	2	1	36 (18.9%)		T3	6	15	13	2	36 (18.9%)
	T4	2	10	20	7	39 (20.5%)		T4	15	21	2	1	39 (20.5%)		T4	5	13	19	2	39 (20.5%)
	total	18	41	94	37	190		total	58	109	16	7	190		total	58	53	61	18	190
		(9.5%)	(21.6%)	(49.5%)	(19.5%)				(30.5%)	(57.4%)	(8.4%)	(3.7%)				(30.5%)	(27.9%)	(32.1%)	(9.5%)
		MONONUCLEARS							PIGMENTOPHAGES				total			TIL				total
	REGRESSION	0	1	2	3			REGRESSION	0	1	2	3			REGRESSION	0	1	2	3
	YES	1	2	9	8	20 (10.5%)		YES	4	11	3	2	20 (10.5%)		YES	5	4	8	3	20 (10.5%)
	NO	17	39	85	29	170 (89.5%)		NO	54	98	13	5	170 (89.5%)		NO	53	49	53	15	170 (89.5%)
	total	18	41	94	37	190		total	58	109	16	7	190		total	58	53	61	18	190
		(9.5%)	(21.6%)	(49.5%)	(19.5%)				(30.5%)	(57.4%)	(8.4%)	(3.7%)				(30.5%)	(27.9%)	(32.1%)	(9.5%)
		MONONUCLEARS							PIGMENTOPHAGES				total			TIL				total
	S100A7_BORDER	0	1	2	3			S100A7_BORDER	0	1	2	3			S100A7_BORDER	0	1	2	3
	0	7	18	32	17	74 (39.6%)		0	17	47	6	4	74 (39.6%)		0	30	23	14	7	74 (39.6%)
	WEAK	9	10	29	9	57 (30.5%)		WEAK	25	27	4	1	57 (30.5%)		WEAK	16	12	24	5	57 (30.5%)
	STRONG	2	12	32	10	56 (29.9%)		STRONG	15	34	5	2	56 (29.9%)		STRONG	12	16	22	6	56 (29.9%)
	total	18	40	93	36	187		total	57	108	15	7	187		total	58	51	60	18	187
		(9.6%)	(21.4%)	(49.7%)	(19.3%)				(30.5%)	(57.8%)	(8%)	(3.7%)				(31%)	(27.3%)	(32.1%)	(9.6%)
